# Supplementary material for: Sex-Related Differences in UT-B Urea Transporter Abundance in Fallow Deer Rumen
Source: Vet Sci. 2022 Feb 8;9(2):73. doi: 10.3390/vetsci9020073 (PMC8878845; doi:10.3390/vetsci9020073)
Supplement: Supplementary file 1 [file vetsci-09-00073-s001.zip]

Archive with 1 entries (1 files):
- vetsci-1536214-supplementary.pdf
